# Supplementary material for: Seeing the forest or the tree depends on personality: Evidence from process communication model during global/local visual search task
Source: PLoS One. 2023 Apr 21;18(4):e0284596. doi: 10.1371/journal.pone.0284596 (PMC10121018; doi:10.1371/journal.pone.0284596)
Supplement: S1 Table — This S1 Table provides for each participant, his/her base (column B: Rebel, Thinker, Harmonizer, Iaginer, Persister, Promoter), his/her age (column C), his/her gender (column D), the score for the onward digit span (WAIS-III, column E), the score for the backward digit span (WAIS-III, column F), the number of the successful Raven progressive matrix test (column G), the interference for the Victoria Stroop task (column BH: the response time (RT) for the incongruent words minus the RT for the congruent words). The rest of the columns (I to BD) provide the accuracy (Acc) and the response time (RT) to the global/local visual search task. (0,1,3,5 correspond to the number of distractors; abs: target absent; global/local/intermediate (interm) correspond to the level where the target is present; pres: target present). (XLSX) [file pone.0284596.s001.xlsx]

## Sheet: S1_Table
participant	base	age	gender	Onward digit span	Backward digit span	Raven matrix	Stroop	Acc global-pres0	Acc global-pres1	Acc global-pres3	Acc global-pres5	Acc interm-pres0	Acc interm-pres1	Acc interm-pres3	Acc interm-pres5	Acc local-pres0	Acc local-pres1	Acc local-pres3	Acc local-pres5	Acc global-abs0	Acc global-abs1	Acc global-abs3	Acc global-abs5	Acc interm-abs0	Acc interm-abs1	Acc interm-abs3	Acc interm-abs5	Acc local-abs0	Acc local-abs1	Acc local-abs3	Acc local-abs5	RT global-pres0	RT global-pres1	RT global-pres3	RT global-pres5	RT interm-pres0	RT interm-pres1	RT interm-pres3	RT interm-pres5	RT local-pres0	RT local-pres1	RT local-pres3	RT local-pres5	RT global-abs0	RT global-abs1	RT global-abs3	RT global-abs5	RT interm-abs0	RT interm-abs1
participant01	Thinker	45	M	6	5	26	57.572	100	100	100	100	100	100	100	100	75	100	100	100	100	100	100	100	100	100	100	100	100	100	100	100	527.75	602	546.25	519.5	492.75	558.75	528.75	540	536.667	777.25	634.5	712.5	585	655	624.5	782.5	522	573.75
participant02	Thinker	50	M	5	4	21	6.20833	75	100	100	100	100	100	100	100	75	75	25	75	100	100	100	100	100	100	75	100	100	100	100	100	690.667	1100.25	790.75	828	648.25	821.25	881	910	900.667	1170	971	1664	753.5	1025.25	1343.25	1896.25	700.5	764.25
participant03	Rebel	36	W	3	4	18	188.661	100	50	75	75	100	100	100	100	100	75	100	100	100	100	100	100	100	100	100	100	100	100	100	100	867.75	891	3436.33	916	760.25	812.75	878.5	1013.75	1251.75	1068.33	1258.75	1461.25	911.5	1332.75	1576.5	1716.25	942.25	988
participant04	Thinker	47	M	6	5	25	75.4601	100	100	100	100	100	100	75	100	100	100	100	100	75	100	75	100	50	100	100	75	100	100	50	100	570.25	528.25	742	779.75	766.5	569.5	772	738.25	681.25	814	725.25	1053.5	666.333	669.75	1124.67	1471.75	1012.5	738.75
participant05	Harmonizer	47	W	6	4	16	170.333	75	100	100	100	100	100	100	100	100	100	100	100	100	100	100	100	100	100	100	100	100	100	100	100	799.667	653.5	976.75	734	692	604	593.75	914.25	840.5	981.5	1275.75	950.25	642.25	887	1529.75	1463.5	785	909
participant06	Thinker	40	W	5	3	19	419.12	75	100	100	100	100	100	100	100	100	50	75	75	100	100	100	100	100	100	100	100	100	75	100	100	690.333	611.75	587	733	756.5	707.5	691.25	1253.25	729.5	551.5	932.333	1207.33	719.25	1886.75	1089	1349.5	1135	764.75
participant07	Promoter	46	M	8	7	20	98.7518	100	100	100	100	100	100	100	100	75	100	75	75	100	100	100	100	100	100	100	100	100	100	100	100	911	1118.75	759	793.5	790.25	883	1205.5	1192.75	776.667	986.5	1844.33	2120.33	761.25	1109	1631	2270.25	894	1246.25
participant08	Thinker	56	W	9	8	23	236.667	100	100	100	100	100	100	100	100	100	100	100	100	100	100	100	100	100	100	100	100	100	100	75	100	965	1311	1288.5	1161	1126.25	1349.5	1159	1522.5	1034	1400	1543	1687.25	1154.5	1414	2234.75	2762.5	1242	2404.75
participant09	Harmonizer	33	W	6	5	22	77.4004	100	100	100	100	100	100	100	100	75	100	100	75	100	100	100	100	100	100	100	100	100	75	75	50	730	1039.5	773	770.5	727.75	834.75	980.75	876	1202	1254.75	2284.75	1887.67	747.25	1319.75	1616.75	2332	1000.5	1701.25
participant10	Promoter	57	W	6	4	21	54.3167	100	100	100	100	100	100	100	100	100	100	100	100	100	100	100	100	100	100	100	100	100	100	100	100	958.25	1073.75	974	1306.25	875.75	885	976.25	869.75	823.75	964.75	1368.5	1728.75	1061.5	1791.25	2352.5	2411	1047	1107.75
participant11	Persister	29	W	6	6	20	145.839	100	100	100	100	100	100	100	75	100	100	100	100	100	100	100	100	100	100	100	100	75	100	100	100	777.25	757	827.5	745	604.75	860.5	703.75	601	840.5	1038	1106.75	1410	747.75	1098.5	1189.5	1842.25	684.75	1094.5
participant12	Imaginer	37	M	7	6	21	114.875	100	100	100	100	100	100	100	100	100	100	100	100	100	100	100	100	100	100	100	100	100	100	100	100	878.25	964.25	712	903.25	762.25	737.5	777.5	740.75	823.75	953	1061	1326.75	714.75	1084.75	1219.5	1711	738.75	877.25
participant13	Harmonizer	37	W	7	5	25	9.66667	100	100	100	100	100	100	100	100	100	100	100	100	100	100	100	100	100	100	100	100	100	100	100	100	964.75	667	770.75	797.5	693.75	779	773.75	819.75	929.5	894.75	995.75	960.25	1007.5	791.25	1373.25	1834.5	817	925
participant14	Harmonizer	45	W	5	4	20	89.6667	100	100	100	100	100	100	100	100	100	100	75	100	100	100	100	100	100	100	100	100	100	100	100	100	981	1142.5	1124.25	1021	619.5	846.5	873	920.5	844	1045.75	1075	1097	866.25	1358	1774.5	2531.75	826.75	1108.5
participant15	Promoter	37	W	6	5	15	64.9964	100	100	100	100	100	100	100	100	75	100	100	100	100	100	100	100	100	75	100	100	100	100	100	100	810.25	746.5	721.5	839.75	594.25	861.5	918.5	734	861.333	1240	1642	1172.25	720	1335.5	1981.75	2563.25	868	1189.33
participant16	Thinker	49	M	6	4	20	464.047	100	75	100	75	75	100	100	75	100	100	100	100	100	100	100	100	100	100	100	100	100	100	100	100	1019.25	1361.67	989.5	1113.33	973.667	969.5	1231.5	1307	1174.75	1348.25	1255.5	1469.25	1560	1698.5	2379.5	3019.75	1919.75	1679.75
participant17	Harmonizer	31	W	5	3	16	59.625	100	100	100	100	100	100	100	100	100	100	100	100	100	100	100	100	100	100	100	100	100	100	100	100	959.5	880.25	1044.75	1207.5	929.5	780.75	832	1031.25	1128.25	1218	1313	1511.75	1018	1389.75	1744.5	1918.25	1009.5	1704.5
participant18	Rebel	29	M	7	6	23	69.4643	100	75	100	100	100	100	100	100	100	100	100	100	100	100	100	100	100	100	100	75	100	100	100	100	659.25	593	689.75	640.25	761.75	629.75	670.75	661.75	662	873.5	823	1374	758.5	1007.25	1287.25	1992	658.5	899.25
participant19	Rebel	27	W	7	6	21	219.625	75	100	100	100	100	100	100	100	100	100	100	100	100	100	100	100	100	100	100	100	100	100	100	100	827.333	909.75	696.25	725.25	635	622.25	697.25	927.75	832.25	1022.25	1296.25	1320.25	904	1209	1116.5	1593	718.5	1033.5
participant20	Promoter	39	M	5	3	19	148.333	100	100	100	100	100	75	100	100	100	100	100	100	100	100	100	100	75	100	100	100	100	100	100	100	601.75	670.25	716.25	636.25	586.25	567.333	606.5	586.5	763.5	901.5	1131.5	989.25	726.25	1021.25	1626.25	1840.25	731	887.5
participant21	Rebel	27	M	6	4	18	24.9583	100	100	100	100	100	100	75	100	100	100	100	100	100	100	100	100	100	100	100	100	100	100	100	100	864.5	751.25	1193.75	719.25	806.75	879.75	776	974.75	829.75	1106.5	1076	948.25	759.25	949.25	1194.5	1140.75	814	748.25
participant22	Rebel	44	M	6	3	16	266.871	25	75	50	75	100	100	100	100	100	100	100	50	100	100	100	100	100	100	100	100	100	100	100	100	917	1649.33	2165	1538.67	1468.5	1058.5	1229.75	1114.25	1101.5	1823.25	2147.75	1585	1367.25	3091.75	1706.5	2030.25	891.5	1676
participant23	Harmonizer	34	W	7	4	19	76.9583	100	100	100	100	100	100	100	100	100	100	100	100	100	100	100	100	100	100	100	100	100	100	100	100	727	585.5	1003.5	582.25	750	704	883.25	1106.25	822	766.25	846.25	1556.25	944.5	965.75	1348.25	1957.25	741.25	974.75
participant24	Rebel	40	M	8	7	25	89.2462	100	100	100	100	100	100	100	100	100	100	100	100	100	100	100	100	100	100	100	100	100	100	100	100	643.75	852.25	801.75	787.75	844.75	557.5	820.75	788.25	792	1128.5	870.5	949.5	936	1400	2230	2011.75	1066	1481.25
participant25	Harmonizer	33	W	5	4	17	158.875	100	100	100	100	100	100	100	100	75	75	75	75	100	100	100	100	100	100	100	100	100	100	100	100	973	950	956.25	917	671.75	875.5	830.75	1000.25	827.667	1010.33	1251	1124	784.5	717.5	1438.25	1917	697.5	1108.5
participant26	Harmonizer	44	M	9	8	24	71.0399	100	100	100	100	100	100	100	100	100	100	100	100	100	100	100	100	100	100	100	100	100	100	100	100	709	721.25	821	856.25	688.5	649.75	754.5	819.25	791.75	1128	1052	1133.25	762.25	906	1234.25	1664	773	923.5
participant27	Rebel	39	W	6	4	24	503.609	100	100	100	100	100	100	100	100	100	100	100	100	100	100	100	100	100	100	100	100	100	100	100	100	833	1061.5	883.25	1022.75	878	1065.25	732.75	921.25	1182	1211	1047	1310.75	929	1419	1530	2108.5	817.5	1004.5
participant28	Rebel	28	W	5	4	17	108.819	100	75	100	100	100	75	100	100	100	50	100	100	100	100	100	100	100	100	100	100	100	100	100	100	689.75	714	844.25	1353.75	719.25	729.667	854	727.25	909.5	928	1323	1208.75	907	1062.75	1263.5	1727.5	690.25	856.25
participant29	Harmonizer	31	M	9	4	24	107.273	50	50	75	75	100	100	75	100	100	100	100	100	100	100	100	100	100	100	100	100	100	100	100	100	647.5	1185	927	1113.33	733.5	955.5	885.333	907	834	1187	1110	1551.75	912.75	1316.5	1641	2056	880	1241.25
participant30	Thinker	50	M	7	6	22	245.5	50	100	75	75	100	100	100	100	50	75	75	100	100	100	100	100	100	100	100	100	100	100	100	100	1067	1066.5	995.333	927.667	785.75	763.5	979	826.25	1316.5	1025.33	1156.33	1319.5	732	871.75	1161.75	1665.75	847.5	897
participant31	Harmonizer	38	W	5	5	21	492.738	100	100	100	100	100	100	100	100	100	100	100	100	100	100	100	100	100	100	100	100	100	100	100	100	713.25	870	1145.25	1421.75	773.75	775	930	901.5	977.25	1460.75	1318.25	1697.25	1850.25	1894	2773.5	3344.75	1745.5	1936.25
participant32	Harmonizer	29	W	6	6	19	310.375	100	100	100	100	100	100	100	100	100	75	100	100	100	100	100	100	100	100	100	100	100	75	100	100	756.25	973.25	827.25	785.5	731.75	862	966.25	870.25	849.5	1029	1164.75	1180.5	776.5	877.5	1167	1632.25	659.75	1262.75
participant33	Rebel	39	M	7	7	20	27.4928	100	100	100	100	100	100	100	100	100	100	100	100	100	100	100	100	100	100	100	100	100	100	100	100	856	693.75	776.75	1035.75	868.5	865.75	729	1313.25	970	1110.5	1137	1317.75	836.5	1244.75	1939.25	2557	769.75	1244.25
participant34	Rebel	37	W	6	5	23	178.833	100	100	100	100	100	100	100	100	100	100	100	100	100	100	100	100	100	100	100	100	100	100	100	100	908	606.5	1023.25	857	1133.25	698.25	865.5	753.75	811.75	989.5	1345.75	979.5	1812.25	872.75	1451.5	1601.75	817.75	952.5
participant35	Thinker	30	W	8	4	20	97.0417	100	100	100	100	100	100	100	100	100	75	100	100	100	100	100	100	100	100	100	100	100	100	100	100	788.25	733	756.5	701	750.25	609.75	737.5	802.5	807.25	903	888.5	1151.5	677	956.75	1041	1405.75	678.25	986.25
participant36	Harmonizer	50	W	5	4	19	200.232	100	100	100	100	100	100	100	100	100	100	100	100	100	100	100	100	100	100	100	100	100	100	100	100	875.5	1142.25	883.25	891	855.75	1303	1049.5	945.5	984.5	1260.75	1111	1623.25	941.25	1191.25	1648.25	2360.25	930.75	1069.5
participant37	Persister	54	M	6	4	19	-44.2065	75	75	75	75	100	100	100	100	100	100	100	100	100	100	100	100	100	100	100	100	100	100	100	100	863.667	860.667	935	726	845.25	746.5	978.25	777.25	970.25	934.25	937.5	1183.25	832	974	1229.5	1474.75	778	1123.5
participant38	Rebel	51	W	7	4	19	100.875	75	100	100	100	100	100	100	100	100	100	100	75	100	100	100	100	100	100	100	100	100	100	100	100	740	1261.5	694.5	1143.25	1233	810.75	1138	1077.5	1179.5	1131.5	1275.5	1322.33	1374.25	1771.5	2017	3073.75	1349.75	1628.5
participant39	Thinker	37	M	5	5	23	195.583	100	75	100	100	100	100	100	100	100	100	100	100	100	100	100	100	100	100	100	100	100	100	100	100	671	677.667	696.5	723.5	661.5	796.25	718.25	670	697	720	886.5	1028.75	858	898	1147.75	1369.75	685.75	748.25
participant40	Thinker	41	W	6	6	24	116.341	100	100	100	100	100	100	100	100	100	100	100	100	100	100	100	100	100	75	100	100	100	100	100	100	964.5	777.75	941.25	1116.5	1008.75	1207.5	877.75	1002.5	995.75	963.25	1262.25	1285.75	1533	1132.25	1168	1552.25	1430.5	1173.33
participant41	Promoter	36	W	6	5	26	40.5	100	100	100	100	100	100	100	100	100	100	100	100	100	100	100	100	100	100	100	100	100	100	100	100	800	797.25	744	903.5	636	726.5	575.25	718.5	883	813.5	966.75	1073.25	803.75	960.5	1212.75	1765.75	877.25	944
participant42	Harmonizer	49	W	8	7	23	181.333	100	100	75	100	100	100	100	100	100	100	100	100	100	100	100	100	100	100	100	100	100	100	100	100	938.25	786.5	762	917	672	726.5	819	780.75	793	976.25	1401	1138.5	936.5	846.5	955.75	1332.5	848.5	1180.75
participant43	Thinker	37	W	5	5	19	153.314	100	100	100	100	75	100	100	75	100	100	100	100	100	100	100	100	100	100	100	100	75	100	100	100	999.25	940.5	713.25	789.25	828.333	666.25	737.25	904.333	811	1009.25	772.25	999	843	969	1008	1255	826.25	855.25
participant44	Persister	35	W	7	5	22	218.875	100	100	100	100	100	100	100	100	100	75	100	100	100	100	100	100	100	100	100	100	100	100	100	100	1510	1407.75	1358	1547	1438.5	1497	1391.5	1473.5	1467.5	1558	1813	2025	1414	1597.25	1662.75	1984.25	1462.5	1583.25
participant45	Rebel	48	W	6	4	21	232.274	100	100	100	100	100	100	100	100	100	100	100	75	100	100	100	100	100	100	100	100	100	100	100	100	688.75	825.5	902	3428.25	3675.5	1309.5	1088.75	878.5	888.75	1639.5	1135.25	2358.33	962.5	1229.25	2056.25	3385.25	856.75	1104.25
participant46	Persister	50	W	6	5	24	-40.2083	100	100	75	100	100	100	100	100	100	100	100	100	100	100	100	100	100	100	100	100	100	100	100	100	852.25	1229.75	1060	1234	909	1156.25	1179	1103	1105.75	936.5	1010.75	926.25	1181.5	910.75	1289.75	1314.5	942.5	1120.5
participant47	Thinker	53	M	7	4	20	236.333	100	100	100	100	100	100	100	100	100	100	100	100	100	100	100	100	100	100	100	100	100	100	100	100	1286.75	1295.5	1186.25	1477	1096.75	1334	1261.75	1555.5	1298.75	1170	1574.75	1486	1268	1500.25	2309	2683.75	1370.75	1458.5
participant48	Thinker	52	M	9	6	17	30.2917	100	100	100	100	75	100	100	100	100	100	100	100	75	100	100	100	75	75	75	100	100	100	75	50	915	639.5	885.25	774.5	851.667	920.5	744.75	932.5	946.5	1154.5	1373.75	1197	868.333	1204.5	1311.75	1394.25	1108.67	1121.33
participant49	Harmonizer	44	W	5	7	21	56.4167	100	100	75	100	100	100	100	100	75	100	100	100	100	100	100	100	100	100	100	100	100	100	100	100	731.75	662.75	834	1813.75	603.5	716.25	734.75	917	976.333	1236.25	1308.25	1207	934.75	1053.75	2183.5	2714.5	848.25	1682.75
participant50	Harmonizer	45	W	7	6	22	79.4394	100	100	100	100	100	100	100	100	100	100	100	100	100	100	100	75	100	100	100	100	100	100	100	100	1469.75	1133.25	881	958.75	996.25	1062	1844.25	1031	852.5	1362.5	1686.75	1869	2414.25	1359	1943.5	2940	984.25	1125.75
participant51	Rebel	40	M	8	8	21	229.696	100	100	100	100	100	100	100	100	100	100	100	100	100	100	100	100	100	100	100	100	100	100	100	100	608.25	890	663.75	821	606.5	670.5	594.5	581.25	722.5	929	1025.25	1019	856.5	1415	1934.25	1953.25	790.5	1132
participant52	Promoter	24	W	6	4	20	223.877	75	100	100	100	100	100	100	100	100	100	75	100	100	100	100	100	100	100	100	100	100	100	100	100	969	874.25	852.5	814.5	885.75	1079.25	804.75	1420.25	767.75	1123.75	1549.67	1379	954	1068.25	1619.75	1744.25	649.25	1209.25
participant53	Imaginer	43	M	8	7	23	100.708	100	100	100	100	100	100	100	100	100	100	100	100	100	100	100	100	100	100	100	100	100	100	100	100	828	700	1266.5	1366.25	814.5	877.25	884.75	1179.75	1043.25	1244.75	934	1505.5	1103.25	1487.75	1762	1949.5	872	2262.75
participant54	Promoter	40	W	4	4	16	258.333	100	100	100	100	100	100	100	100	100	100	100	100	100	100	100	100	100	100	100	100	100	100	100	100	762.5	825	877.75	859.5	671	891.5	926.75	1091	923	1108.75	1453.75	1217.25	780.5	1339.75	1569.25	2170.25	794	998
participant55	Persister	35	M	6	7	22	-18	100	100	100	100	100	100	100	100	100	100	100	100	100	100	100	100	100	100	100	100	100	100	100	100	1485.75	1443	1509	1503.25	1624.25	1567.5	1807	1744	1619.75	1766.5	2014.25	2114.5	1763.5	1887	2076.5	2741	1691	1804
participant56	Promoter	36	M	8	8	24	61.4837	75	100	100	100	100	100	100	100	100	100	100	100	100	100	100	100	100	100	100	100	100	100	100	100	2342	1838.75	2092.25	1927	1659	2109.75	3016	1875.25	1906.25	2159.5	2744.25	3432.75	2302.5	2555.25	3220.25	4286.5	2330.75	2586.75
participant57	Imaginer	60	W	6	4	24	39.125	100	100	100	100	100	100	100	100	100	100	75	100	100	100	100	100	100	100	75	100	100	100	100	75	2078.75	1846	2055.5	1861.5	1734	1954.5	2033.5	1988.5	2342.5	2428.75	2559.67	2212	1956.25	2272.75	3065.5	3385	1865	2345.75
participant58	Promoter	24	W	7	8	24	90.5833	100	100	100	100	100	100	100	100	100	100	75	100	100	100	100	100	100	100	100	100	100	100	100	100	656.5	748.75	639.25	824.75	681.5	639.5	732	854.5	869.25	880.75	1118.33	1141.5	877.75	842.5	1255.25	1476.75	791.75	873.5
participant59	Persister	56	W	8	7	21	104.284	100	100	100	100	100	100	100	100	100	100	100	100	100	100	100	100	100	100	100	100	100	100	100	100	1489	2105.5	1388.25	1395.5	1410	1410.75	1357.25	1442.75	1706.25	1722	1736	2246.75	1550.25	1817.75	1872	2490.5	1895.75	2031.75
participant60	Thinker	38	M	9	8	25	285.484	75	100	100	100	100	100	100	100	100	100	100	100	100	100	100	100	100	75	100	100	100	100	100	100	684.667	912.5	587.25	737.75	618.5	544	618.5	620	714	744.75	745	959.75	712.75	1281.25	1649	2695.5	720.75	1155.33
participant61	Persister	33	M	9	8	30	126.458	100	100	100	100	100	100	100	100	100	100	100	75	100	100	100	100	100	100	100	100	100	100	100	100	742.25	620.5	730.5	658	1002	585.75	681.5	920.75	803	878.75	1011.25	955	776.5	793.75	842.75	1159.75	717.5	937.5
participant62	Promoter	40	W	5	6	17	250.324	100	100	100	100	100	100	100	100	100	100	75	50	100	100	100	100	100	100	100	100	100	100	100	100	1623.5	1406.25	1558	1445.5	1430.75	1385.25	1560	1440.5	1794.25	1908.25	2758	2054.5	1527.25	1810.75	2475.5	2785.25	1312.75	1790.5
participant63	Harmonizer	50	M	9	7	22	153.167	100	100	100	100	100	100	100	100	100	100	100	100	100	100	100	100	100	100	100	100	100	100	100	100	890.5	853.5	797.5	825.25	744.25	834.75	804.75	770.5	952.25	990	1055.25	1156.75	891.25	1023	1268.5	1335	824.75	1262
participant64	Harmonizer	48	W	8	5	23	40.1667	100	100	75	100	100	100	100	100	100	100	100	100	100	100	100	100	100	100	100	100	100	100	100	100	1028	794.75	799.333	949.25	936.75	859.5	1136.5	920	881	901.5	901.5	1018.75	813	933	1069	1108.25	793	815.5
participant65	Imaginer	49	W	6	6	25	97.3333	100	100	100	100	100	100	100	100	100	100	100	100	100	100	100	100	100	100	100	100	100	100	100	100	683.25	891.5	823	903	806.5	1030.25	917.5	968	850.25	944.75	915.25	1082.75	1000	923.25	1071	1236.75	862.75	1214.25
participant66	Harmonizer	40	W	9	8	25	328.213	100	100	100	100	100	100	100	100	50	75	100	100	100	100	100	100	100	100	100	100	100	100	100	100	659.25	857.5	1032	1115.25	833.25	759	865.25	1365.5	745	1003.33	890.75	1008.25	738.75	810.5	1141.75	982.25	833.25	944.75
participant67	Thinker	42	M	7	4	23	104.009	100	100	100	100	100	100	100	100	100	100	100	100	100	100	100	100	100	100	100	100	100	100	100	100	1393	906.25	924.75	1192.75	737	1011.5	972	1288.5	1089	1445.75	1601	2057.5	1168.5	1491.75	2644.25	3220.75	1248.5	1458
participant68	Harmonizer	42	M	6	5	19	103.565	100	100	100	100	100	100	100	100	100	75	100	100	75	100	100	100	75	100	100	100	100	100	75	100	658.5	772.5	786.25	840.75	770.25	807.25	935.5	846.5	942.25	1277	1789.75	1497.75	689	1054.25	1797.75	2381.25	730	995.5
participant69	Imaginer	47	M	8	7	24	34.7138	75	100	100	100	100	100	100	100	100	100	100	100	100	100	100	100	100	100	100	100	100	100	100	100	630	761	693.75	813.25	608.75	783	618.25	726.75	681	834.25	936.25	1092.25	609.5	1011.5	1224	1790.75	666	938.75
participant70	Harmonizer	40	M	7	4	21	113.792	100	100	100	100	100	100	100	100	50	25	50	50	100	100	100	100	100	100	100	100	100	100	100	100	997.75	656.5	661	934.5	670.75	578	917	841	1166	935	1321	1207.5	783	738.5	981	1035.5	650	778.5
participant71	Imaginer	47	M	6	6	20	177.125	75	100	100	75	100	100	100	100	100	100	100	100	100	100	100	100	100	100	100	75	100	100	100	100	1242.67	1163.25	894.25	744.333	1715	867.25	1028.75	1306.5	1065.25	1037.75	1156.5	1032.75	1149.25	1205.75	1919.75	2523	1009.5	1165
participant72	Rebel	33	M	7	5	23	18.788	100	100	75	75	100	100	100	100	100	50	100	100	100	100	100	100	100	100	100	100	100	100	100	100	642.75	691.75	595.667	810	653	627.5	799	890	780.5	912.5	887.75	1023.75	714.25	1060.25	1284.75	2102.75	852.5	898.75
participant73	Thinker	53	W	8	8	19	211.64	100	100	75	100	100	100	100	100	75	100	100	100	100	100	100	100	100	100	100	100	100	100	100	75	870.5	812.25	807.667	1180.75	697.75	652.75	751.75	778.5	848	978.75	1050	1266.25	757.75	1596.25	1451	1921	748.25	1062.5
participant74	Harmonizer	31	W	6	5	23	52.4583	75	100	100	75	100	100	100	100	100	75	100	100	75	75	100	100	100	100	100	100	100	100	100	100	616.333	654.75	711.75	677.333	730.75	765.5	666.75	762	781.5	766.667	809	1011.5	968	974.333	1667.75	1280.75	1063.25	760.5
participant75	Imaginer	39	M	7	7	21	216.077	100	100	100	100	100	100	100	100	100	100	100	100	100	100	100	100	100	100	100	100	100	100	100	100	667	713.5	577.5	690.75	679.5	625	934.5	665.5	723.5	757.5	840.5	1121	740.25	677	887.25	1508.75	788.75	644.5
participant76	Imaginer	35	M	5	4	23	210.042	100	100	100	100	100	100	100	100	100	100	100	75	100	100	100	100	100	100	100	100	100	100	100	100	964.5	738.5	717	771.5	810.25	803.5	929.25	685.5	854.5	699.25	685	1244.33	649.25	858.75	1350.5	1356.75	763	958.5
participant77	Rebel	37	W	8	5	21	48.7083	100	100	100	100	100	100	100	100	100	100	100	100	100	100	100	100	100	100	100	100	100	100	100	100	804	790.75	1030	1459.25	933	1076	1275.5	1433.25	100	100	100	100	994.75	1290.25	1779.75	1338.75	757.75	1174
[truncated: 6 more columns]
